# Supplementary material for: Expression based biomarkers and models to classify early and late-stage samples of Papillary Thyroid Carcinoma
Source: PLoS One. 2020 Apr 23;15(4):e0231629. doi: 10.1371/journal.pone.0231629 (PMC7179925; doi:10.1371/journal.pone.0231629)
Supplement: S1 Dataset — (ZIP) [file pone.0231629.s026.zip]

Archive with 2 entries (2 files):
- Processed_Datasets/Training_Dataset.zip
- Processed_Datasets/Validation_or_test_Dataset.zip
